# Supplementary material for: Contributions to the knowledge of oribatid mites of Indonesia. 1. The genus Allogalumna (Galumnidae) with descriptions of two new species (Acari, Oribatida)
Source: Zookeys. 2015 Oct 26;(529):71–86. doi: 10.3897/zookeys.529.6326 (PMC4668900; doi:10.3897/zookeys.529.6326)
Supplement: XML Treatment for Allogalumna indonesiensis [file zookeys.529.6326-treatment1.xml]

<!DOCTYPE tp:taxon-treatment
  PUBLIC "-//TaxonX//DTD Taxonomic Treatment Publishing DTD v0 20100105//EN" "tax-treatment-NSO.dtd">
<tp:taxon-treatment xmlns:tp="http://www.plazi.org/taxpub"><tp:treatment-meta><kwd-group><label>Taxon classification</label><kwd><named-content content-type="kingdom">Animalia</named-content></kwd><kwd><named-content content-type="order">Oribatida</named-content></kwd><kwd><named-content content-type="family">Galumnidae</named-content></kwd></kwd-group><mixed-citation publication-type="journal"><person-group><name><surname>Ermilov</surname><given-names>Sergey G.</given-names></name><name><surname>Sandmann</surname><given-names>Dorothee</given-names></name><name><surname>Klarner</surname><given-names>Bernhard</given-names></name><name><surname>Widyastuti</surname><given-names>Rahaju</given-names></name><name><surname>Scheu</surname><given-names>Stefan</given-names></name></person-group><article-title>Contributions to the knowledge of oribatid mites of Indonesia. 1. The genus <italic><tp:taxon-name><tp:taxon-name-part taxon-name-part-type="genus">Allogalumna</tp:taxon-name-part></tp:taxon-name></italic> (<tp:taxon-name><tp:taxon-name-part taxon-name-part-type="family">Galumnidae</tp:taxon-name-part></tp:taxon-name>) with descriptions of two new species (<tp:taxon-name><tp:taxon-name-part taxon-name-part-type="subclass">Acari</tp:taxon-name-part></tp:taxon-name>, <tp:taxon-name><tp:taxon-name-part taxon-name-part-type="order">Oribatida</tp:taxon-name-part></tp:taxon-name>)</article-title><source>Zookeys</source><day>26</day><month>10</month><year>2015</year><volume>2015</volume><issue>529</issue><fpage>71</fpage><lpage>86</lpage><pub-id pub-id-type="doi">10.3897/zookeys.529.6326</pub-id></mixed-citation></tp:treatment-meta><tp:nomenclature><tp:taxon-name>
                        <tp:taxon-name-part taxon-name-part-type="genus">Allogalumna</tp:taxon-name-part>
                        <tp:taxon-name-part taxon-name-part-type="species">indonesiensis</tp:taxon-name-part>
                        <object-id xmlns:xlink="http://www.w3.org/1999/xlink" content-type="zoobank" xlink:type="simple">http://zoobank.org/2E8C0C04-C670-4191-AA46-3134623A5D09</object-id>
                    </tp:taxon-name><tp:taxon-status xmlns:xlink="http://www.w3.org/1999/xlink" xlink:type="simple">sp. n.</tp:taxon-status><xref ref-type="fig" rid="F1">Figs 1</xref><xref ref-type="fig" rid="F2">, 2</xref><xref ref-type="fig" rid="F3">, 3–4</xref><xref ref-type="fig" rid="F4">, 5–9</xref></tp:nomenclature><tp:treatment-sec sec-type="Diagnosis"><title>Diagnosis.</title><p>Body size: 282–298 × 215–232. Rostral, lamellar and interlamellar setae minute. Bothridial setae with unilaterally dilated, densely ciliate head. Anterior notogastral margin not developed. Four pairs of porose areas rounded. Median pore absent. Postanal porose area elongate oval.</p></tp:treatment-sec><tp:treatment-sec sec-type="Description"><title>Description.</title><p><italic>Measurements</italic>. Body length: 282 (holotype: male), 282–298 (five paratypes: two females and three males); notogaster width: 215 (holotype), 215–232 (five paratypes). Without sexual dimorphism.</p><p><italic>Integument</italic>. Body color brown. Body surface, pteromorphs, subcapitular mentum, genital and anal plates, and legs smooth.</p><p><italic>Prodorsum</italic> (Figs <xref ref-type="fig" rid="F1">1</xref>, <xref ref-type="fig" rid="F3">3</xref>, <xref ref-type="fig" rid="F4">5</xref>). Rostrum broadly rounded. Sublamellar lines (<italic>S</italic>) distinct, curving backwards. Rostral (<italic>ro</italic>), lamellar (<italic>le</italic>) and interlamellar (<italic>in</italic>) setae minute (all 4), thin, smooth. Bothridial setae (<italic>bs</italic>) comparatively short (49–53), with unilaterally dilated, densely ciliate head. Exobothridial setae and their alveoli absent. Porose areas <italic>Ad</italic> elongate oval, transversally oriented (16–20 × 6–8).</p><fig id="F1" position="float" orientation="portrait"><label>Figure 1.</label><caption><p><italic><tp:taxon-name><tp:taxon-name-part taxon-name-part-type="genus">Allogalumna</tp:taxon-name-part> <tp:taxon-name-part taxon-name-part-type="species">indonesiensis</tp:taxon-name-part></tp:taxon-name></italic> sp. n., adult: dorsal view. Scale bar 50 μm.</p></caption><graphic xmlns:xlink="http://www.w3.org/1999/xlink" xlink:href="zookeys-529-071-g001.jpg" position="float" orientation="portrait" xlink:type="simple" id="oo_61851.jpg"/></fig><fig id="F2" position="float" orientation="portrait"><label>Figure 2.</label><caption><p><italic><tp:taxon-name><tp:taxon-name-part taxon-name-part-type="genus">Allogalumna</tp:taxon-name-part> <tp:taxon-name-part taxon-name-part-type="species">indonesiensis</tp:taxon-name-part></tp:taxon-name></italic> sp. n., adult: ventral view (gnathosoma and legs not shown). Scale bar 50 μm.</p></caption><graphic xmlns:xlink="http://www.w3.org/1999/xlink" xlink:href="zookeys-529-071-g002.jpg" position="float" orientation="portrait" xlink:type="simple" id="oo_61852.jpg"/></fig><fig id="F3" position="float" orientation="portrait"><label>Figures 3–4.</label><caption><p><italic><tp:taxon-name><tp:taxon-name-part taxon-name-part-type="genus">Allogalumna</tp:taxon-name-part> <tp:taxon-name-part taxon-name-part-type="species">indonesiensis</tp:taxon-name-part></tp:taxon-name></italic> sp. n., adult: <bold>3</bold> anterior part of body, lateral view (gnathosoma and leg I not shown) <bold>4</bold> posterior view. Scale bar 50 μm.</p></caption><graphic xmlns:xlink="http://www.w3.org/1999/xlink" xlink:href="zookeys-529-071-g003.jpg" position="float" orientation="portrait" xlink:type="simple" id="oo_61853.jpg"/></fig><fig id="F4" position="float" orientation="portrait"><label>Figures 5–9.</label><caption><p><italic><tp:taxon-name><tp:taxon-name-part taxon-name-part-type="genus">Allogalumna</tp:taxon-name-part> <tp:taxon-name-part taxon-name-part-type="species">indonesiensis</tp:taxon-name-part></tp:taxon-name></italic> sp. n., adult: <bold>5</bold> bothridial seta <bold>6</bold> subcapitulum, ventral view <bold>7</bold> genital plate, right <bold>8</bold> anal plate, left, and adanal setae <bold>9</bold> tibia of leg IV, right, antiaxial view. Scale bar 20 μm.</p></caption><graphic xmlns:xlink="http://www.w3.org/1999/xlink" xlink:href="zookeys-529-071-g004.jpg" position="float" orientation="portrait" xlink:type="simple" id="oo_61854.jpg"/></fig><p><italic>Notogaster</italic> (Figs <xref ref-type="fig" rid="F1">1</xref>, <xref ref-type="fig" rid="F3">3</xref>, <xref ref-type="fig" rid="F3">4</xref>). Anterior notogastral margin not developed. Dorsophragmata (<italic>D</italic>) of medium size, elongated longitudinally. Notogastral setae represented by 10 pairs of alveoli. Four pairs of porose areas rounded, with distinct margins: <italic>Aa</italic> (16–18) usually slightly larger than <italic>A1</italic>, <italic>A2</italic> and <italic>A3</italic> (all 12–16). Setal alveoli <italic>la</italic> inserted posteriorly to <italic>Aa</italic>. Median pore absent in males and females. All lyrifissures (<italic>ia</italic>, <italic>im</italic>, <italic>ip</italic>, <italic>ih</italic>, <italic>ips</italic>) distinct, <italic>im</italic> located between setal alveoli <italic>lm</italic> and <italic>lp</italic>. Opisthonotal gland openings (<italic>gla</italic>) located laterally to <italic>A1</italic>.</p><p><italic>Gnathosoma</italic> (Fig. <xref ref-type="fig" rid="F4">6</xref>). Morphology of subcapitulum, palps and chelicerae typical for most <tp:taxon-name><tp:taxon-name-part taxon-name-part-type="family">Galumnidae</tp:taxon-name-part></tp:taxon-name> (for example, see <xref ref-type="bibr" rid="B11">Engelbrecht 1969</xref>, <xref ref-type="bibr" rid="B12">1972</xref>; <xref ref-type="bibr" rid="B13">Ermilov and Anichkin 2010</xref>, <xref ref-type="bibr" rid="B14">2011</xref>; <xref ref-type="bibr" rid="B17">Ermilov et al. 2011</xref>, <xref ref-type="bibr" rid="B19">2013b</xref>; <xref ref-type="bibr" rid="B9">Bayartogtokh and Akrami 2014</xref>). Subcapitulum size: 61–69 × 61–69. Subcapitular setae setiform, smooth, <italic>a</italic> (10–12) longer than <italic>m</italic> (6–8) and <italic>h</italic> (4), <italic>a</italic> thickest, <italic>h</italic> thinnest. Two pairs of adoral setae (<italic>or</italic><sub>1</sub>, <italic>or</italic><sub>2</sub>, 8) thin, indistinctly barbed. Palps (57) with typical setation: 0–2–1–3–9(+ω). Axillary sacculi (<italic>sac</italic>) distinct. Chelicerae (77) with two setiform, barbed setae; <italic>cha</italic> (28) longer than <italic>chb</italic> (16). Trägårdh’s organ long, tapered.</p><p><italic>Epimeral and lateral podosomal regions</italic> (Fig. <xref ref-type="fig" rid="F2">2</xref>). Anterior tectum of epimere I smooth. Apodemes 1, 2, sejugal and 3 well visible. Four pairs of short (all 4), thin setae, setal formula: 1–0–1–2. Pedotecta II (Pd II) scale-like in lateral view, rounded distally in ventral view. Discidia (<italic>dis</italic>) sharply triangular. Circumpedal carinae (<italic>cp</italic>) distinct, directed slightly laterally to setae <italic>3b</italic>.</p><p><italic>Anogenital region</italic> (Figs <xref ref-type="fig" rid="F2">2</xref>, <xref ref-type="fig" rid="F3">4</xref>, <xref ref-type="fig" rid="F4">7</xref>, <xref ref-type="fig" rid="F4">8</xref>). Six pairs of genital (<italic>g</italic><sub>1</sub>, 8; <italic>g</italic><sub>2</sub>–<italic>g</italic><sub>6</sub>, 4), one pair of aggenital (<italic>ag</italic>, 4), two pairs of anal (<italic>an</italic><sub>1</sub>, <italic>an</italic><sub>2</sub>, 4) and three pairs of adanal (<italic>ad</italic><sub>1</sub>–<italic>ad</italic><sub>3</sub>, 4) setae thin, smooth. Two genital setae on anterior edge of each genital plate. Adanal setae <italic>ad</italic><sub>3 </sub>inserted laterally to adanal lyrifissures (<italic>iad</italic>). Postanal porose area (<italic>Ap</italic>) elongate oval, transversally oriented (28–32 × 6–8).</p><p><italic>Legs</italic> (Fig. <xref ref-type="fig" rid="F4">9</xref>). Morphology of leg segments, setae and solenidia typical for most <tp:taxon-name><tp:taxon-name-part taxon-name-part-type="family">Galumnidae</tp:taxon-name-part></tp:taxon-name> (for example, see <xref ref-type="bibr" rid="B11">Engelbrecht 1969</xref>, <xref ref-type="bibr" rid="B12">1972</xref>; <xref ref-type="bibr" rid="B13">Ermilov and Anichkin 2010</xref>, <xref ref-type="bibr" rid="B14">2011</xref>; <xref ref-type="bibr" rid="B17">Ermilov et al. 2011</xref>; <xref ref-type="bibr" rid="B9">Bayartogtokh and Akrami 2014</xref>). Tridactylous; claws smooth. Formulas of leg setation and solenidia: I (1–4–3–4–20) [1–2–2], II (1–4–3–4–15) [1–1–2], III (1–2–1–3–15) [1–1–0], IV (1–2–2–3–12) [0–1–0]; homology of setae and solenidia indicated in Table <xref ref-type="table" rid="T1">1</xref>. Solenidion φ of tibiae IV inserted dorsally at about 2/3 length of segment.</p><table-wrap id="T1" position="float" orientation="portrait"><label>Table 1.</label><caption><p>Leg setation and solenidia of adult <italic><tp:taxon-name><tp:taxon-name-part taxon-name-part-type="genus">Allogalumna</tp:taxon-name-part> <tp:taxon-name-part taxon-name-part-type="species">indonesiensis</tp:taxon-name-part></tp:taxon-name></italic> sp. n. (same data for <italic><tp:taxon-name><tp:taxon-name-part taxon-name-part-type="genus">Allogalumna</tp:taxon-name-part> <tp:taxon-name-part taxon-name-part-type="species">paranovazealandica</tp:taxon-name-part></tp:taxon-name></italic> sp. n.)</p></caption><table id="TID0E1NAG" rules="all"><tbody><tr><th rowspan="1" colspan="1">Leg</th><th rowspan="1" colspan="1"><abbrev xmlns:xlink="http://www.w3.org/1999/xlink" xlink:title="trochanter" xlink:type="simple">Tr</abbrev></th><th rowspan="1" colspan="1"><abbrev xmlns:xlink="http://www.w3.org/1999/xlink" xlink:title="femur" xlink:type="simple">Fe</abbrev></th><th rowspan="1" colspan="1"><abbrev xmlns:xlink="http://www.w3.org/1999/xlink" xlink:title="genu" xlink:type="simple">Ge</abbrev></th><th rowspan="1" colspan="1"><abbrev xmlns:xlink="http://www.w3.org/1999/xlink" xlink:title="Tibia" xlink:type="simple">Ti</abbrev></th><th rowspan="1" colspan="1"><abbrev xmlns:xlink="http://www.w3.org/1999/xlink" xlink:title="tarsus" xlink:type="simple">Ta</abbrev></th></tr><tr><td rowspan="1" colspan="1">I</td><td rowspan="1" colspan="1"><italic>v</italic>’</td><td rowspan="1" colspan="1"><italic>d</italic>, ﻿(<italic>l</italic>), <italic>bv</italic>’’</td><td rowspan="1" colspan="1">(<italic>l</italic>), <italic>v</italic>’,﻿ ε</td><td rowspan="1" colspan="1">(<italic>l</italic>), ﻿(<italic>v</italic>),﻿ φ<sub>1</sub>, φ<sub>2</sub></td><td rowspan="1" colspan="1">(<italic>ft</italic>), ﻿(<italic>tc</italic>), ﻿(<italic>it</italic>), ﻿(<italic>p</italic>), ﻿(<italic>u</italic>), ﻿(<italic>a</italic>), <italic>s</italic>, ﻿(<italic>pv</italic>), <italic>v</italic>’, ﻿(<italic>pl</italic>), <italic>l</italic>’’, ﻿ε,﻿ ω<sub>1</sub>, ω<sub>2</sub></td></tr><tr><td rowspan="1" colspan="1">II</td><td rowspan="1" colspan="1"><italic>v</italic>’</td><td rowspan="1" colspan="1"><italic>d</italic>, ﻿(<italic>l</italic>), <italic>bv</italic>’’</td><td rowspan="1" colspan="1">(<italic>l</italic>), <italic>v</italic>’,﻿ σ</td><td rowspan="1" colspan="1">(<italic>l</italic>), ﻿(<italic>v</italic>),﻿ φ</td><td rowspan="1" colspan="1">(<italic>ft</italic>), ﻿(<italic>tc</italic>), ﻿(<italic>it</italic>), ﻿(<italic>p</italic>), ﻿(<italic>u</italic>), ﻿(<italic>a</italic>), <italic>s</italic>, ﻿(<italic>pv</italic>),﻿ ω<sub>1</sub>, ω<sub>2</sub></td></tr><tr><td rowspan="1" colspan="1">III</td><td rowspan="1" colspan="1"><italic>v</italic>’</td><td rowspan="1" colspan="1"><italic>d</italic>, <italic>ev</italic>’</td><td rowspan="1" colspan="1"><italic>l</italic>’,﻿ σ</td><td rowspan="1" colspan="1"><italic>l</italic>’, ﻿(<italic>v</italic>),﻿ φ</td><td rowspan="1" colspan="1">(<italic>ft</italic>), ﻿(<italic>tc</italic>), ﻿(<italic>it</italic>), ﻿(<italic>p</italic>), ﻿(<italic>u</italic>), ﻿(<italic>a</italic>), <italic>s</italic>, ﻿(<italic>pv</italic>)</td></tr><tr><td rowspan="1" colspan="1">IV</td><td rowspan="1" colspan="1"><italic>v</italic>’</td><td rowspan="1" colspan="1"><italic>d</italic>, <italic>ev</italic>’</td><td rowspan="1" colspan="1"><italic>d</italic>, <italic>l</italic>’</td><td rowspan="1" colspan="1"><italic>l</italic>’, ﻿(<italic>v</italic>),﻿ φ</td><td rowspan="1" colspan="1"><italic>ft</italic>’’, ﻿(<italic>tc</italic>), ﻿(<italic>p</italic>), ﻿(<italic>u</italic>), ﻿(<italic>a</italic>), <italic>s</italic>, ﻿(<italic>pv</italic>)</td></tr></tbody></table><table-wrap-foot><fn><p>Note: Roman letters refer to normal setae, Greek letters to solenidia (except ε = famulus). Single prime (‘) marks setae on the anterior and double prime (“) setae on the posterior side of a given leg segment. Parentheses refer to a pair of setae. <abbrev xmlns:xlink="http://www.w3.org/1999/xlink" xlink:type="simple">Tr<def><p> – trochanter</p></def></abbrev>, <abbrev xmlns:xlink="http://www.w3.org/1999/xlink" xlink:type="simple">Fe<def><p> – femur</p></def></abbrev>, <abbrev xmlns:xlink="http://www.w3.org/1999/xlink" xlink:type="simple">Ge<def><p> – genu</p></def></abbrev>, <abbrev xmlns:xlink="http://www.w3.org/1999/xlink" xlink:type="simple">Ti<def><p> – Tibia</p></def></abbrev>, <abbrev xmlns:xlink="http://www.w3.org/1999/xlink" xlink:type="simple">Ta<def><p> – tarsus</p></def></abbrev>.</p></fn></table-wrap-foot></table-wrap></tp:treatment-sec><tp:treatment-sec sec-type="material"><title>Material examined.</title><p>Holotype (male): Indonesia, Sumatra, Harapan landscape, Jungle rubber agroforest, research site HJ2 (project site number), <named-content xmlns:xlink="http://www.w3.org/1999/xlink" content-type="dwc:verbatimCoordinates" xlink:type="simple">01°49'31.9"S, 103°17'39.2"E</named-content>, 84 m a.s.l., from forest floor litter material. Two paratypes (female and male): Indonesia, Sumatra, Bukit Duabelas landscape, secondary rainforest, research site BF1, <named-content xmlns:xlink="http://www.w3.org/1999/xlink" content-type="dwc:verbatimCoordinates" xlink:type="simple">01°59'42.5"S, 102°45'08.1"E</named-content>, 83 m a.s.l., from forest floor litter material. Three paratypes (female and two males): Indonesia, Sumatra, Bukit Duabelas landscape, Jungle rubber agroforest, research site BJ5, <named-content xmlns:xlink="http://www.w3.org/1999/xlink" content-type="dwc:verbatimCoordinates" xlink:type="simple">02°08'35.6"S, E 102°51'04.7"E</named-content>, 51 m a.s.l., from upper soil layer (0–5 cm). All specimens were collected by Bernhard Klarner (15.XI.2013) and determined and collected to morphospecies level by Dorothee Sandmann.</p></tp:treatment-sec><tp:treatment-sec sec-type="Type deposition"><title>Type deposition.</title><p>The holotype is deposited in <abbrev xmlns:xlink="http://www.w3.org/1999/xlink" content-type="institution" xlink:title="Indonesian Institute of Sciences" xlink:type="simple">LIPI</abbrev> (Indonesian Institute of Science) Cibinong, Indonesia; three paratypes are deposited in the collection of the Senckenberg Museum, Görlitz, Germany; two paratypes are deposited in the collection of the Tyumen State University Museum of Zoology, Tyumen, Russia.</p><!--PageBreak--><!--PageBreak--><!--PageBreak--></tp:treatment-sec><tp:treatment-sec sec-type="Etymology"><title>Etymology.</title><p>The specific name <italic>indonesiensis</italic> refers to the country of origin, Indonesia.</p></tp:treatment-sec><tp:treatment-sec sec-type="Remarks"><title>Remarks.</title><p><italic><tp:taxon-name><tp:taxon-name-part taxon-name-part-type="genus">Allogalumna</tp:taxon-name-part> <tp:taxon-name-part taxon-name-part-type="species">indonesiensis</tp:taxon-name-part></tp:taxon-name></italic> sp. n. is most similar to <italic><tp:taxon-name><tp:taxon-name-part taxon-name-part-type="genus">Allogalumna</tp:taxon-name-part> <tp:taxon-name-part taxon-name-part-type="species">borhidii</tp:taxon-name-part></tp:taxon-name></italic> Balogh &amp; Mahunka, 1979 from the Neotropical region (see <xref ref-type="bibr" rid="B7">Balogh and Mahunka 1979</xref>), <italic><tp:taxon-name><tp:taxon-name-part taxon-name-part-type="genus">Allogalumna</tp:taxon-name-part> <tp:taxon-name-part taxon-name-part-type="species">quadrimaculata</tp:taxon-name-part></tp:taxon-name></italic> (Mahunka, 1988) from Malaysia (see <xref ref-type="bibr" rid="B27">Mahunka 1988</xref>), <italic><tp:taxon-name><tp:taxon-name-part taxon-name-part-type="genus">Allogalumna</tp:taxon-name-part> <tp:taxon-name-part taxon-name-part-type="species">rotundiceps</tp:taxon-name-part></tp:taxon-name></italic> Aoki, 1996 from Japan and Vietnam (see <xref ref-type="bibr" rid="B2">Aoki 1996</xref>) and <italic><tp:taxon-name><tp:taxon-name-part taxon-name-part-type="genus">Allogalumna</tp:taxon-name-part> <tp:taxon-name-part taxon-name-part-type="species">plowmanae</tp:taxon-name-part></tp:taxon-name></italic> Balogh &amp; Balogh, 1983 from Australia (see <xref ref-type="bibr" rid="B4">Balogh and Balogh 1983</xref>) in having small body size, minute prodorsal setae, four pairs of rounded notogastral porose areas and bothridial setae with unilaterally dilated head. However, the new species differs from these species by having densely ciliate bothridial heads (versus slightly barbed in distal parts), larger body size (282–298 × 215–232 versus 243–264 × 193–202 in <italic><tp:taxon-name><tp:taxon-name-part taxon-name-part-type="genus">Allogalumna</tp:taxon-name-part> <tp:taxon-name-part taxon-name-part-type="species">borhidii</tp:taxon-name-part></tp:taxon-name></italic>, 249 × 166<xref ref-type="fn" rid="FN2"><sup>2</sup></xref> in <italic><tp:taxon-name><tp:taxon-name-part taxon-name-part-type="genus">Allogalumna</tp:taxon-name-part> <tp:taxon-name-part taxon-name-part-type="species">quadrimaculata</tp:taxon-name-part></tp:taxon-name></italic>, 212–219 × 155–160 in <italic><tp:taxon-name><tp:taxon-name-part taxon-name-part-type="genus">Allogalumna</tp:taxon-name-part> <tp:taxon-name-part taxon-name-part-type="species">rotundiceps</tp:taxon-name-part></tp:taxon-name></italic> and 261 × 171 in <italic><tp:taxon-name><tp:taxon-name-part taxon-name-part-type="genus">Allogalumna</tp:taxon-name-part> <tp:taxon-name-part taxon-name-part-type="species">plowmanae</tp:taxon-name-part></tp:taxon-name></italic>) and absence of a median pore (versus present in <italic><tp:taxon-name><tp:taxon-name-part taxon-name-part-type="genus">Allogalumna</tp:taxon-name-part> <tp:taxon-name-part taxon-name-part-type="species">borhidii</tp:taxon-name-part></tp:taxon-name></italic>, <italic><tp:taxon-name><tp:taxon-name-part taxon-name-part-type="genus">Allogalumna</tp:taxon-name-part> <tp:taxon-name-part taxon-name-part-type="species">quadrimaculata</tp:taxon-name-part></tp:taxon-name></italic> and <italic><tp:taxon-name><tp:taxon-name-part taxon-name-part-type="genus">Allogalumna</tp:taxon-name-part> <tp:taxon-name-part taxon-name-part-type="species">rotundiceps</tp:taxon-name-part></tp:taxon-name></italic>).</p></tp:treatment-sec><tp:treatment-sec><!--Section generated to contain objects referenced in tp:taxon-treatment.--><fn-group><fn id="FN2"><label>2</label><p><xref ref-type="bibr" rid="B27">Mahunka (1988)</xref> presented the following body size for <italic><tp:taxon-name><tp:taxon-name-part taxon-name-part-type="genus">Allogalumna</tp:taxon-name-part> <tp:taxon-name-part taxon-name-part-type="species">quadrimaculata</tp:taxon-name-part></tp:taxon-name></italic> (systematic placement for this species in <italic><tp:taxon-name><tp:taxon-name-part taxon-name-part-type="genus">Allogalumna</tp:taxon-name-part></tp:taxon-name></italic> established by <xref ref-type="bibr" rid="B16">Ermilov and Bayartogtokh 2015</xref>): 389–405 × 275–300. We studied the sizes of two paratypes of <italic><tp:taxon-name><tp:taxon-name-part taxon-name-part-type="genus">Allogalumna</tp:taxon-name-part> <tp:taxon-name-part taxon-name-part-type="species">quadrimaculata</tp:taxon-name-part></tp:taxon-name></italic>, and found 249 × 166. Hence, this corrected data could be used in future identification of <italic><tp:taxon-name><tp:taxon-name-part taxon-name-part-type="genus">Allogalumna</tp:taxon-name-part> <tp:taxon-name-part taxon-name-part-type="species">quadrimaculata</tp:taxon-name-part></tp:taxon-name></italic>.</p></fn></fn-group></tp:treatment-sec><ref-list><ref id="B11"><mixed-citation xmlns:xlink="http://www.w3.org/1999/xlink" xlink:type="simple"><person-group><name name-style="western"><surname>Engelbrecht</surname><given-names>CM</given-names></name></person-group> (<year>1969</year>) <article-title>Some South African species of the genus <italic><tp:taxon-name><tp:taxon-name-part taxon-name-part-type="genus">Galumna</tp:taxon-name-part></tp:taxon-name></italic> von Heyden, 1826 (<tp:taxon-name><tp:taxon-name-part taxon-name-part-type="subclass">Acari</tp:taxon-name-part></tp:taxon-name>: <tp:taxon-name><tp:taxon-name-part taxon-name-part-type="family">Galumnidae</tp:taxon-name-part></tp:taxon-name>).</article-title> <source>J Ent Soc South Afr</source> <volume>32</volume>(<issue>1</issue>): <fpage>99</fpage>–<lpage>122</lpage>. </mixed-citation></ref><ref id="B12"><mixed-citation xmlns:xlink="http://www.w3.org/1999/xlink" xlink:type="simple"><person-group><name name-style="western"><surname>Engelbrecht</surname><given-names>CM</given-names></name></person-group> (<year>1972</year>) <article-title>Galumnids from South Africa (<tp:taxon-name><tp:taxon-name-part taxon-name-part-type="family">Galumnidae</tp:taxon-name-part></tp:taxon-name>, <tp:taxon-name><tp:taxon-name-part taxon-name-part-type="order">Oribatei</tp:taxon-name-part></tp:taxon-name>).</article-title> <source>Acarologia</source> <volume>14</volume>(<issue>1</issue>): <fpage>109</fpage>–<lpage>140</lpage>. </mixed-citation></ref><ref id="B13"><mixed-citation xmlns:xlink="http://www.w3.org/1999/xlink" xlink:type="simple"><person-group><name name-style="western"><surname>Ermilov</surname><given-names>SG</given-names></name><name name-style="western"><surname>Anichkin</surname><given-names>AE</given-names></name></person-group> (<year>2010</year>) <article-title>Three new species of <tp:taxon-name><tp:taxon-name-part taxon-name-part-type="family">Galumnidae</tp:taxon-name-part></tp:taxon-name> (<tp:taxon-name><tp:taxon-name-part taxon-name-part-type="subclass">Acari</tp:taxon-name-part></tp:taxon-name>: <tp:taxon-name><tp:taxon-name-part taxon-name-part-type="order">Oribatida</tp:taxon-name-part></tp:taxon-name>) from Cat Tien National Park, southern Vietnam.</article-title> <source>Zootaxa</source> <volume>2681</volume>: <fpage>20</fpage>–<lpage>34</lpage>. </mixed-citation></ref><ref id="B14"><mixed-citation xmlns:xlink="http://www.w3.org/1999/xlink" xlink:type="simple"><person-group><name name-style="western"><surname>Ermilov</surname><given-names>SG</given-names></name><name name-style="western"><surname>Anichkin</surname><given-names>AE</given-names></name></person-group> (<year>2011</year>) <article-title>New oribatid mites of the genera <italic><tp:taxon-name><tp:taxon-name-part taxon-name-part-type="genus">Pergalumna</tp:taxon-name-part></tp:taxon-name></italic> and <italic><tp:taxon-name><tp:taxon-name-part taxon-name-part-type="genus">Galumnella</tp:taxon-name-part></tp:taxon-name></italic> (<tp:taxon-name><tp:taxon-name-part taxon-name-part-type="subclass">Acari</tp:taxon-name-part></tp:taxon-name>, <tp:taxon-name><tp:taxon-name-part taxon-name-part-type="order">Oribatida</tp:taxon-name-part></tp:taxon-name>, <tp:taxon-name><tp:taxon-name-part taxon-name-part-type="superfamily">Galumnoidea</tp:taxon-name-part></tp:taxon-name>) from Vietnam.</article-title> <source><tp:taxon-name><tp:taxon-name-part taxon-name-part-type="subclass">Acarina</tp:taxon-name-part></tp:taxon-name></source> <volume>19</volume>(<issue>2</issue>): <fpage>242</fpage>–<lpage>251</lpage>. </mixed-citation></ref><ref id="B17"><mixed-citation xmlns:xlink="http://www.w3.org/1999/xlink" xlink:type="simple"><person-group><name name-style="western"><surname>Ermilov</surname><given-names>SG</given-names></name><name name-style="western"><surname>Sidorchuk</surname><given-names>EA</given-names></name><name name-style="western"><surname>Rybalov</surname><given-names>LB</given-names></name></person-group> (<year>2011</year>) <article-title>Three new species of oribatid mites (<tp:taxon-name><tp:taxon-name-part taxon-name-part-type="subclass">Acari</tp:taxon-name-part></tp:taxon-name>: <tp:taxon-name><tp:taxon-name-part taxon-name-part-type="order">Oribatida</tp:taxon-name-part></tp:taxon-name>: <tp:taxon-name><tp:taxon-name-part taxon-name-part-type="superfamily">Galumnoidea</tp:taxon-name-part></tp:taxon-name>) from Ethiopia.</article-title> <source>Int J Acarol</source> <volume>37</volume> (<supplement>Suppl. 1</supplement>): <fpage>2</fpage>–<lpage>17</lpage>. doi: <ext-link xlink:type="simple" ext-link-type="doi" xlink:href="10.1080/01647954.2010.528799">10.1080/01647954.2010.528799</ext-link> </mixed-citation></ref><ref id="B19"><mixed-citation xmlns:xlink="http://www.w3.org/1999/xlink" xlink:type="simple"><person-group><name name-style="western"><surname>Ermilov</surname><given-names>SG</given-names></name><name name-style="western"><surname>Weigmann</surname><given-names>G</given-names></name><name name-style="western"><surname>Tolstikov</surname><given-names>AV</given-names></name></person-group> (<year>2013b</year>) <article-title>Morphology of adult and juvenile instars of <italic><tp:taxon-name><tp:taxon-name-part taxon-name-part-type="genus">Galumna</tp:taxon-name-part> <tp:taxon-name-part taxon-name-part-type="species">obvia</tp:taxon-name-part></tp:taxon-name></italic> (<tp:taxon-name><tp:taxon-name-part taxon-name-part-type="subclass">Acari</tp:taxon-name-part></tp:taxon-name>, <tp:taxon-name><tp:taxon-name-part taxon-name-part-type="order">Oribatida</tp:taxon-name-part></tp:taxon-name>, <tp:taxon-name><tp:taxon-name-part taxon-name-part-type="family">Galumnidae</tp:taxon-name-part></tp:taxon-name>), with discussion of its taxonomic status.</article-title> <source>ZooKeys</source> <volume>357</volume>: <fpage>11</fpage>–<lpage>28</lpage>. doi: <ext-link xlink:type="simple" ext-link-type="doi" xlink:href="10.3897/zookeys.357.6404">10.3897/zookeys.357.6404</ext-link> </mixed-citation></ref><ref id="B9"><mixed-citation xmlns:xlink="http://www.w3.org/1999/xlink" xlink:type="simple"><person-group><name name-style="western"><surname>Bayartogtokh</surname><given-names>B</given-names></name><name name-style="western"><surname>Akrami</surname><given-names>MA</given-names></name></person-group> (<year>2014</year>) <article-title>The soil mite family <tp:taxon-name><tp:taxon-name-part taxon-name-part-type="family">Galumnidae</tp:taxon-name-part></tp:taxon-name> of Iran (<tp:taxon-name><tp:taxon-name-part taxon-name-part-type="subclass">Acari</tp:taxon-name-part></tp:taxon-name>: <tp:taxon-name><tp:taxon-name-part taxon-name-part-type="order">Oribatida</tp:taxon-name-part></tp:taxon-name>).</article-title> <source>J Nat Hist</source> <volume>48</volume>(<issue>15–16</issue>): <fpage>881</fpage>–<lpage>917</lpage>. doi: <ext-link xlink:type="simple" ext-link-type="doi" xlink:href="10.1080/00222933.2013.840397">10.1080/00222933.2013.840397</ext-link> </mixed-citation></ref><ref id="B7"><mixed-citation xmlns:xlink="http://www.w3.org/1999/xlink" xlink:type="simple"><person-group><name name-style="western"><surname>Balogh</surname><given-names>J</given-names></name><name name-style="western"><surname>Mahunka</surname><given-names>S</given-names></name></person-group> (<year>1979</year>) <article-title>New data to the knowledge of the oribatid fauna of the Neogaea (<tp:taxon-name><tp:taxon-name-part taxon-name-part-type="subclass">Acari</tp:taxon-name-part></tp:taxon-name>). IV.</article-title> <source>Acta Zool Acad Sci Hung</source> <volume>25</volume>(<issue>1–2</issue>): <fpage>35</fpage>–<lpage>60</lpage>. </mixed-citation></ref><ref id="B27"><mixed-citation xmlns:xlink="http://www.w3.org/1999/xlink" xlink:type="simple"><person-group><name name-style="western"><surname>Mahunka</surname><given-names>S</given-names></name></person-group> (<year>1988</year>) <article-title>New and interesting mites from the Geneva Museum LXI. Oribatids from Sabah (East Malaysia) III (<tp:taxon-name><tp:taxon-name-part taxon-name-part-type="subclass">Acari</tp:taxon-name-part></tp:taxon-name>: <tp:taxon-name><tp:taxon-name-part taxon-name-part-type="order">Oribatida</tp:taxon-name-part></tp:taxon-name>).</article-title> <source>Rev suisse Zool</source> <volume>95</volume>(<issue>3</issue>): <fpage>817</fpage>–<lpage>888</lpage>. doi: <ext-link xlink:type="simple" ext-link-type="doi" xlink:href="10.5962/bhl.part.81937">10.5962/bhl.part.81937</ext-link> </mixed-citation></ref><ref id="B2"><mixed-citation xmlns:xlink="http://www.w3.org/1999/xlink" xlink:type="simple"><person-group><name name-style="western"><surname>Aoki</surname><given-names>J</given-names></name></person-group> (<year>1996</year>) <article-title>Two new species of oribatid mites of the family <tp:taxon-name><tp:taxon-name-part taxon-name-part-type="family">Galumnidae</tp:taxon-name-part></tp:taxon-name> from Okinawa Island.</article-title> <source>Edaphologia</source> <volume>56</volume>: <fpage>1</fpage>–<lpage>4</lpage>. </mixed-citation></ref><ref id="B4"><mixed-citation xmlns:xlink="http://www.w3.org/1999/xlink" xlink:type="simple"><person-group><name name-style="western"><surname>Balogh</surname><given-names>J</given-names></name><name name-style="western"><surname>Balogh</surname><given-names>P</given-names></name></person-group> (<year>1983</year>) <article-title>New oribatid mites from Australia (<tp:taxon-name><tp:taxon-name-part taxon-name-part-type="subclass">Acari</tp:taxon-name-part></tp:taxon-name>: <tp:taxon-name><tp:taxon-name-part taxon-name-part-type="order">Oribatei</tp:taxon-name-part></tp:taxon-name>).</article-title> <source>Acta Zool Acad Sci Hung</source> <volume>29</volume>(<issue>1–3</issue>): <fpage>81</fpage>–<lpage>105</lpage>. </mixed-citation></ref><ref id="B16"><mixed-citation xmlns:xlink="http://www.w3.org/1999/xlink" xlink:type="simple"><person-group><name name-style="western"><surname>Ermilov</surname><given-names>SG</given-names></name><name name-style="western"><surname>Bayartogtokh</surname><given-names>B</given-names></name></person-group> (<year>2015</year>) <article-title>Systematic placement of some taxa in the family <tp:taxon-name><tp:taxon-name-part taxon-name-part-type="family">Galumnidae</tp:taxon-name-part></tp:taxon-name> (<tp:taxon-name><tp:taxon-name-part taxon-name-part-type="subclass">Acari</tp:taxon-name-part></tp:taxon-name>, <tp:taxon-name><tp:taxon-name-part taxon-name-part-type="order">Oribatida</tp:taxon-name-part></tp:taxon-name>).</article-title> <source>Zootaxa</source> <volume>3964</volume>(<issue>4</issue>): <fpage>489</fpage>–<lpage>493</lpage>. doi: <ext-link xlink:type="simple" ext-link-type="doi" xlink:href="10.11646/zootaxa.3964.4.8">10.11646/zootaxa.3964.4.8</ext-link> </mixed-citation></ref></ref-list></tp:taxon-treatment>
