# Supplementary material for: Contributions to the knowledge of oribatid mites of Indonesia. 1. The genus Allogalumna (Galumnidae) with descriptions of two new species (Acari, Oribatida)
Source: Zookeys. 2015 Oct 26;(529):71–86. doi: 10.3897/zookeys.529.6326 (PMC4668900; doi:10.3897/zookeys.529.6326)
Supplement: XML Treatment for Allogalumna paranovazealandica [file zookeys.529.6326-treatment2.xml]

<!DOCTYPE tp:taxon-treatment
  PUBLIC "-//TaxonX//DTD Taxonomic Treatment Publishing DTD v0 20100105//EN" "tax-treatment-NSO.dtd">
<tp:taxon-treatment xmlns:tp="http://www.plazi.org/taxpub"><tp:treatment-meta><kwd-group><label>Taxon classification</label><kwd><named-content content-type="kingdom">Animalia</named-content></kwd><kwd><named-content content-type="order">Oribatida</named-content></kwd><kwd><named-content content-type="family">Galumnidae</named-content></kwd></kwd-group><mixed-citation publication-type="journal"><person-group><name><surname>Ermilov</surname><given-names>Sergey G.</given-names></name><name><surname>Sandmann</surname><given-names>Dorothee</given-names></name><name><surname>Klarner</surname><given-names>Bernhard</given-names></name><name><surname>Widyastuti</surname><given-names>Rahaju</given-names></name><name><surname>Scheu</surname><given-names>Stefan</given-names></name></person-group><article-title>Contributions to the knowledge of oribatid mites of Indonesia. 1. The genus <italic><tp:taxon-name><tp:taxon-name-part taxon-name-part-type="genus">Allogalumna</tp:taxon-name-part></tp:taxon-name></italic> (<tp:taxon-name><tp:taxon-name-part taxon-name-part-type="family">Galumnidae</tp:taxon-name-part></tp:taxon-name>) with descriptions of two new species (<tp:taxon-name><tp:taxon-name-part taxon-name-part-type="subclass">Acari</tp:taxon-name-part></tp:taxon-name>, <tp:taxon-name><tp:taxon-name-part taxon-name-part-type="order">Oribatida</tp:taxon-name-part></tp:taxon-name>)</article-title><source>Zookeys</source><day>26</day><month>10</month><year>2015</year><volume>2015</volume><issue>529</issue><fpage>71</fpage><lpage>86</lpage><pub-id pub-id-type="doi">10.3897/zookeys.529.6326</pub-id></mixed-citation></tp:treatment-meta><tp:nomenclature><tp:taxon-name>
                        <tp:taxon-name-part taxon-name-part-type="genus">Allogalumna</tp:taxon-name-part>
                        <tp:taxon-name-part taxon-name-part-type="species">paranovazealandica</tp:taxon-name-part>
                        <object-id xmlns:xlink="http://www.w3.org/1999/xlink" content-type="zoobank" xlink:type="simple">http://zoobank.org/5DB5344A-F409-47AF-AF3A-EBDBADD7F990</object-id>
                    </tp:taxon-name><tp:taxon-status xmlns:xlink="http://www.w3.org/1999/xlink" xlink:type="simple">sp. n.</tp:taxon-status><xref ref-type="fig" rid="F5">Figs 10</xref><xref ref-type="fig" rid="F6">, 11</xref><xref ref-type="fig" rid="F7">, 12–13</xref><xref ref-type="fig" rid="F8">, 14–18</xref><!--PageBreak--><!--PageBreak--></tp:nomenclature><tp:treatment-sec sec-type="Diagnosis"><title>Diagnosis.</title><p>Body size: 282–298 × 199–215. Rostral, lamellar and interlamellar setae minute. Bothridial setae with unilaterally slightly dilated, elongated, barbed in medio-distal part head. Anterior notogastral margin not developed. Four pairs of porose areas rounded. Median pore present. Postanal porose area elongate oval.</p></tp:treatment-sec><tp:treatment-sec sec-type="Description"><title>Description.</title><p><italic>Measurements</italic>. Body length: 282 (holotype: female), 282–298 (seven paratypes: two females and five males); notogaster width: 215 (holotype), 199–215 (seven paratypes). Without sexual dimorphism.</p><p><italic>Integument</italic>. Body color brown. Body surface, pteromorphs, subcapitular mentum, genital and anal plates, and legs smooth.</p><!--PageBreak--><p><italic>Prodorsum</italic> (Figs <xref ref-type="fig" rid="F5">10</xref>, <xref ref-type="fig" rid="F7">12</xref>, <xref ref-type="fig" rid="F8">14</xref>). Rostrum broadly rounded. Sublamellar lines distinct, curving backwards. Rostral, lamellar and interlamellar setae minute (all 4), thin, smooth. Bothridial setae long (77–86), with unilaterally slightly dilated, elongated, barbed in medio-distal part head, directed postero-laterad. Exobothridial setae and their alveoli absent. Porose areas <italic>Ad</italic> elongate oval, transversally oriented (12–16 × 6–8).</p><fig id="F5" position="float" orientation="portrait"><label>Figure 10.</label><caption><p><italic><tp:taxon-name><tp:taxon-name-part taxon-name-part-type="genus">Allogalumna</tp:taxon-name-part> <tp:taxon-name-part taxon-name-part-type="species">paranovazealandica</tp:taxon-name-part></tp:taxon-name></italic> sp. n., adult: dorsal view. Scale bar 50 μm.</p></caption><graphic xmlns:xlink="http://www.w3.org/1999/xlink" xlink:href="zookeys-529-071-g005.jpg" position="float" orientation="portrait" xlink:type="simple" id="oo_61855.jpg"/></fig><fig id="F6" position="float" orientation="portrait"><label>Figure 11.</label><caption><p><italic><tp:taxon-name><tp:taxon-name-part taxon-name-part-type="genus">Allogalumna</tp:taxon-name-part> <tp:taxon-name-part taxon-name-part-type="species">paranovazealandica</tp:taxon-name-part></tp:taxon-name></italic> sp. n., adult: ventral view (gnathosoma and legs not shown). Scale bar 50 μm.</p></caption><graphic xmlns:xlink="http://www.w3.org/1999/xlink" xlink:href="zookeys-529-071-g006.jpg" position="float" orientation="portrait" xlink:type="simple" id="oo_61856.jpg"/></fig><fig id="F7" position="float" orientation="portrait"><label>Figures 12–13.</label><caption><p><italic><tp:taxon-name><tp:taxon-name-part taxon-name-part-type="genus">Allogalumna</tp:taxon-name-part> <tp:taxon-name-part taxon-name-part-type="species">paranovazealandica</tp:taxon-name-part></tp:taxon-name></italic> sp. n., adult: <bold>12</bold> anterior part of body, lateral view (gnathosoma and leg I not shown) <bold>13</bold> posterior view. Scale bar 50 μm.</p></caption><graphic xmlns:xlink="http://www.w3.org/1999/xlink" xlink:href="zookeys-529-071-g007.jpg" position="float" orientation="portrait" xlink:type="simple" id="oo_61857.jpg"/></fig><fig id="F8" position="float" orientation="portrait"><label>Figures 14–18.</label><caption><p><italic><tp:taxon-name><tp:taxon-name-part taxon-name-part-type="genus">Allogalumna</tp:taxon-name-part> <tp:taxon-name-part taxon-name-part-type="species">paranovazealandica</tp:taxon-name-part></tp:taxon-name></italic> sp. n., adult: <bold>14</bold> bothridial seta <bold>15</bold> subcapitulum, ventral view <bold>16</bold> genital plate, right <bold>17</bold> anal plate, left, and adanal setae <bold>18</bold> tibia of leg IV, left, antiaxial view. Scale bar 20 μm.</p></caption><graphic xmlns:xlink="http://www.w3.org/1999/xlink" xlink:href="zookeys-529-071-g008.jpg" position="float" orientation="portrait" xlink:type="simple" id="oo_61858.jpg"/></fig><p><italic>Notogaster</italic> (Figs <xref ref-type="fig" rid="F5">10</xref>, <xref ref-type="fig" rid="F7">12</xref>, <xref ref-type="fig" rid="F7">13</xref>). Anterior notogastral margin not developed. Dorsophragmata of medium size, elongated longitudinally. Notogastral setae represented by 10 pairs of alveoli. Four pairs of porose areas rounded, with distinct margins: <italic>Aa</italic> (14–16) <!--PageBreak-->larger than <italic>A1</italic>, <italic>A2</italic> and <italic>A3</italic> (all 6–10). Setal alveoli <italic>la</italic> inserted posteriorly to <italic>Aa</italic>. Median pore present in males and females, located between <italic>A2</italic>. All lyrifissures distinct, <italic>im</italic> located between setal alveoli <italic>lm</italic> and <italic>lp.</italic> Opisthonotal gland openings located laterally to <italic>A1</italic>.</p><p><italic>Gnathosoma</italic> (Fig. <xref ref-type="fig" rid="F8">15</xref>). Morphology of subcapitulum, palps and chelicerae typical for most <tp:taxon-name><tp:taxon-name-part taxon-name-part-type="family">Galumnidae</tp:taxon-name-part></tp:taxon-name> (for example, see <xref ref-type="bibr" rid="B11">Engelbrecht 1969</xref>, <xref ref-type="bibr" rid="B12">1972</xref>; <xref ref-type="bibr" rid="B13">Ermilov and Anichkin 2010</xref>, <xref ref-type="bibr" rid="B14">2011</xref>; <xref ref-type="bibr" rid="B17">Ermilov et al. 2011</xref>, <xref ref-type="bibr" rid="B19">2013b</xref>; <xref ref-type="bibr" rid="B9">Bayartogtokh and Akrami 2014</xref>). Subcapitulum size: 73 × 61–65. Subcapitular setae setiform, smooth, <italic>a</italic> (12) longer <!--PageBreak-->than <italic>m</italic> (8) and <italic>h</italic> (4), <italic>a</italic> thickest, <italic>h</italic> thinnest. Two pairs of adoral setae (6–8) thin, indistinctly barbed. Palps (61) with typical setation: 0–2–1–3–9(+ω). Axillary sacculi (<italic>sac</italic>) distinct. Chelicerae (82) with two setiform, barbed setae; <italic>cha</italic> (28) longer than <italic>chb</italic> (16). Trägårdh’s organ long, tapered.</p><p><italic>Epimeral and lateral podosomal regions</italic> (Fig. <xref ref-type="fig" rid="F6">11</xref>). Anterior tectum of epimere I smooth. Apodemes 1, 2, sejugal and 3 well visible. Four pairs of short (all 4), thin setae, setal formula: 1–0–1–2. Pedotecta II scale-like in lateral view, rounded distally in ventral view. Discidia sharply triangular. Circumpedal carinae indistinctly developed, directed to setae <italic>3b</italic>.</p><p><italic>Anogenital region</italic> (Figs <xref ref-type="fig" rid="F6">11</xref>, <xref ref-type="fig" rid="F7">13</xref>, <xref ref-type="fig" rid="F8">16</xref>, <xref ref-type="fig" rid="F8">17</xref>). Six pairs of genital (<italic>g</italic><sub>1</sub>, 10; <italic>g</italic><sub>2</sub>–<italic>g</italic><sub>6</sub>, 4), one pair of aggenital (4), two pairs of anal (4) and three pairs of adanal (4) setae thin, smooth. Two genital setae on anterior edge of each genital plate. Adanal setae <italic>ad</italic><sub>3 </sub>inserted laterally to adanal lyrifissures. Postanal porose area elongate oval, transversally oriented (20 × 6–8).</p><p><italic>Legs</italic> (Fig. <xref ref-type="fig" rid="F8">18</xref>). Morphology of leg segments, setae and solenidia typical for most <tp:taxon-name><tp:taxon-name-part taxon-name-part-type="family">Galumnidae</tp:taxon-name-part></tp:taxon-name> (for example, see <xref ref-type="bibr" rid="B11">Engelbrecht 1969</xref>, <xref ref-type="bibr" rid="B12">1972</xref>; <xref ref-type="bibr" rid="B13">Ermilov and Anichkin 2010</xref>, <xref ref-type="bibr" rid="B14">2011</xref>; <xref ref-type="bibr" rid="B17">Ermilov et al. 2011</xref>; <xref ref-type="bibr" rid="B9">Bayartogtokh and Akrami 2014</xref>). Tridactylous; claws smooth. Formulas of leg setation and solenidia: I (1–4–3–4–20) [1–2–2], II (1–4–3–4–15) [1–1–2], III (1–2–1–3–15) [1–1–0], IV (1–2–2–3–12) [0–1–0]; homology of setae and solenidia indicated in c Solenidion φ of tibiae IV inserted dorsally at about 2/3 length of segment.</p></tp:treatment-sec><tp:treatment-sec sec-type="material"><title>Material examined.</title><p>Holotype (female): Indonesia, Sumatra, Bukit Duabelas landscape, Jungle rubber agroforest, research site BJ5, <named-content xmlns:xlink="http://www.w3.org/1999/xlink" content-type="dwc:verbatimCoordinates" xlink:type="simple">02°08'35.6"S, E 102°51'04.7"E</named-content>, 51 m a.s.l., from upper soil layer (0–5 cm). Four paratypes (female and three males): Indonesia, Sumatra, Harapan landscape, Rubber plantation, research site HR2, <named-content xmlns:xlink="http://www.w3.org/1999/xlink" content-type="dwc:verbatimCoordinates" xlink:type="simple">01°52'44.5"S, 103°16'28.4"E</named-content>, 59 m a.s.l., from upper soil layer (0–5 cm). Three paratypes (female and two males): Indonesia, Sumatra, Harapan landscape, secondary rainforest, research site HF4, <named-content xmlns:xlink="http://www.w3.org/1999/xlink" content-type="dwc:verbatimCoordinates" xlink:type="simple">S 02°11'15.2"S, 103°20'33.4"E</named-content>, from upper soil layer (0–5 cm). All specimens were collected by Bernhard Klarner (15.XI.2013) and determined and collected to morphospecies level by Dorothee Sandmann.</p></tp:treatment-sec><tp:treatment-sec sec-type="Type deposition"><title>Type deposition.</title><p>The holotype is deposited in <abbrev xmlns:xlink="http://www.w3.org/1999/xlink" content-type="institution" xlink:title="Indonesian Institute of Sciences" xlink:type="simple">LIPI</abbrev> (Indonesian Institute of Science) Cibinong, Indonesia; three paratypes are deposited in the collection of the Senckenberg Museum, Görlitz, Germany; four paratypes are deposited in the collection of the Tyumen State University Museum of Zoology, Tyumen, Russia.</p></tp:treatment-sec><tp:treatment-sec sec-type="Etymology"><title>Etymology.</title><p>The specific name <italic>paranovazealandica</italic> refers to the morphological similarity of the new species to <italic><tp:taxon-name><tp:taxon-name-part taxon-name-part-type="genus">Allogalumna</tp:taxon-name-part> <tp:taxon-name-part taxon-name-part-type="species">novazealandica</tp:taxon-name-part></tp:taxon-name></italic> Hammer, 1968.</p></tp:treatment-sec><tp:treatment-sec sec-type="Remarks"><title>Remarks.</title><p><italic><tp:taxon-name><tp:taxon-name-part taxon-name-part-type="genus">Allogalumna</tp:taxon-name-part> <tp:taxon-name-part taxon-name-part-type="species">paranovazealandica</tp:taxon-name-part></tp:taxon-name></italic> sp. n. is most similar to <italic><tp:taxon-name><tp:taxon-name-part taxon-name-part-type="genus">Allogalumna</tp:taxon-name-part> <tp:taxon-name-part taxon-name-part-type="species">novazealandica</tp:taxon-name-part></tp:taxon-name></italic> Hammer, 1968 from New Zealand in having minute prodorsal setae, long bothridial setae with slightly dilated head, four pairs of rounded notogastral porose areas, median pore and elongated postanal porose area. However, the new species differs from the latter by the shorter body length (282–298 versus 400–410 in <italic><tp:taxon-name><tp:taxon-name-part taxon-name-part-type="genus">Allogalumna</tp:taxon-name-part> <tp:taxon-name-part taxon-name-part-type="species">novazealandica</tp:taxon-name-part></tp:taxon-name></italic>) and barbed in medio-distal part and curving postero-laterad bothridial setae (versus smooth and straight, directed upwards-laterally in <italic><tp:taxon-name><tp:taxon-name-part taxon-name-part-type="genus">Allogalumna</tp:taxon-name-part> <tp:taxon-name-part taxon-name-part-type="species">novazealandica</tp:taxon-name-part></tp:taxon-name></italic>).</p><!--PageBreak--><!--PageBreak--><!--PageBreak--></tp:treatment-sec><ref-list><ref id="B11"><mixed-citation xmlns:xlink="http://www.w3.org/1999/xlink" xlink:type="simple"><person-group><name name-style="western"><surname>Engelbrecht</surname><given-names>CM</given-names></name></person-group> (<year>1969</year>) <article-title>Some South African species of the genus <italic><tp:taxon-name><tp:taxon-name-part taxon-name-part-type="genus">Galumna</tp:taxon-name-part></tp:taxon-name></italic> von Heyden, 1826 (<tp:taxon-name><tp:taxon-name-part taxon-name-part-type="subclass">Acari</tp:taxon-name-part></tp:taxon-name>: <tp:taxon-name><tp:taxon-name-part taxon-name-part-type="family">Galumnidae</tp:taxon-name-part></tp:taxon-name>).</article-title> <source>J Ent Soc South Afr</source> <volume>32</volume>(<issue>1</issue>): <fpage>99</fpage>–<lpage>122</lpage>. </mixed-citation></ref><ref id="B12"><mixed-citation xmlns:xlink="http://www.w3.org/1999/xlink" xlink:type="simple"><person-group><name name-style="western"><surname>Engelbrecht</surname><given-names>CM</given-names></name></person-group> (<year>1972</year>) <article-title>Galumnids from South Africa (<tp:taxon-name><tp:taxon-name-part taxon-name-part-type="family">Galumnidae</tp:taxon-name-part></tp:taxon-name>, <tp:taxon-name><tp:taxon-name-part taxon-name-part-type="order">Oribatei</tp:taxon-name-part></tp:taxon-name>).</article-title> <source>Acarologia</source> <volume>14</volume>(<issue>1</issue>): <fpage>109</fpage>–<lpage>140</lpage>. </mixed-citation></ref><ref id="B13"><mixed-citation xmlns:xlink="http://www.w3.org/1999/xlink" xlink:type="simple"><person-group><name name-style="western"><surname>Ermilov</surname><given-names>SG</given-names></name><name name-style="western"><surname>Anichkin</surname><given-names>AE</given-names></name></person-group> (<year>2010</year>) <article-title>Three new species of <tp:taxon-name><tp:taxon-name-part taxon-name-part-type="family">Galumnidae</tp:taxon-name-part></tp:taxon-name> (<tp:taxon-name><tp:taxon-name-part taxon-name-part-type="subclass">Acari</tp:taxon-name-part></tp:taxon-name>: <tp:taxon-name><tp:taxon-name-part taxon-name-part-type="order">Oribatida</tp:taxon-name-part></tp:taxon-name>) from Cat Tien National Park, southern Vietnam.</article-title> <source>Zootaxa</source> <volume>2681</volume>: <fpage>20</fpage>–<lpage>34</lpage>. </mixed-citation></ref><ref id="B14"><mixed-citation xmlns:xlink="http://www.w3.org/1999/xlink" xlink:type="simple"><person-group><name name-style="western"><surname>Ermilov</surname><given-names>SG</given-names></name><name name-style="western"><surname>Anichkin</surname><given-names>AE</given-names></name></person-group> (<year>2011</year>) <article-title>New oribatid mites of the genera <italic><tp:taxon-name><tp:taxon-name-part taxon-name-part-type="genus">Pergalumna</tp:taxon-name-part></tp:taxon-name></italic> and <italic><tp:taxon-name><tp:taxon-name-part taxon-name-part-type="genus">Galumnella</tp:taxon-name-part></tp:taxon-name></italic> (<tp:taxon-name><tp:taxon-name-part taxon-name-part-type="subclass">Acari</tp:taxon-name-part></tp:taxon-name>, <tp:taxon-name><tp:taxon-name-part taxon-name-part-type="order">Oribatida</tp:taxon-name-part></tp:taxon-name>, <tp:taxon-name><tp:taxon-name-part taxon-name-part-type="superfamily">Galumnoidea</tp:taxon-name-part></tp:taxon-name>) from Vietnam.</article-title> <source><tp:taxon-name><tp:taxon-name-part taxon-name-part-type="subclass">Acarina</tp:taxon-name-part></tp:taxon-name></source> <volume>19</volume>(<issue>2</issue>): <fpage>242</fpage>–<lpage>251</lpage>. </mixed-citation></ref><ref id="B17"><mixed-citation xmlns:xlink="http://www.w3.org/1999/xlink" xlink:type="simple"><person-group><name name-style="western"><surname>Ermilov</surname><given-names>SG</given-names></name><name name-style="western"><surname>Sidorchuk</surname><given-names>EA</given-names></name><name name-style="western"><surname>Rybalov</surname><given-names>LB</given-names></name></person-group> (<year>2011</year>) <article-title>Three new species of oribatid mites (<tp:taxon-name><tp:taxon-name-part taxon-name-part-type="subclass">Acari</tp:taxon-name-part></tp:taxon-name>: <tp:taxon-name><tp:taxon-name-part taxon-name-part-type="order">Oribatida</tp:taxon-name-part></tp:taxon-name>: <tp:taxon-name><tp:taxon-name-part taxon-name-part-type="superfamily">Galumnoidea</tp:taxon-name-part></tp:taxon-name>) from Ethiopia.</article-title> <source>Int J Acarol</source> <volume>37</volume> (<supplement>Suppl. 1</supplement>): <fpage>2</fpage>–<lpage>17</lpage>. doi: <ext-link xlink:type="simple" ext-link-type="doi" xlink:href="10.1080/01647954.2010.528799">10.1080/01647954.2010.528799</ext-link> </mixed-citation></ref><ref id="B19"><mixed-citation xmlns:xlink="http://www.w3.org/1999/xlink" xlink:type="simple"><person-group><name name-style="western"><surname>Ermilov</surname><given-names>SG</given-names></name><name name-style="western"><surname>Weigmann</surname><given-names>G</given-names></name><name name-style="western"><surname>Tolstikov</surname><given-names>AV</given-names></name></person-group> (<year>2013b</year>) <article-title>Morphology of adult and juvenile instars of <italic><tp:taxon-name><tp:taxon-name-part taxon-name-part-type="genus">Galumna</tp:taxon-name-part> <tp:taxon-name-part taxon-name-part-type="species">obvia</tp:taxon-name-part></tp:taxon-name></italic> (<tp:taxon-name><tp:taxon-name-part taxon-name-part-type="subclass">Acari</tp:taxon-name-part></tp:taxon-name>, <tp:taxon-name><tp:taxon-name-part taxon-name-part-type="order">Oribatida</tp:taxon-name-part></tp:taxon-name>, <tp:taxon-name><tp:taxon-name-part taxon-name-part-type="family">Galumnidae</tp:taxon-name-part></tp:taxon-name>), with discussion of its taxonomic status.</article-title> <source>ZooKeys</source> <volume>357</volume>: <fpage>11</fpage>–<lpage>28</lpage>. doi: <ext-link xlink:type="simple" ext-link-type="doi" xlink:href="10.3897/zookeys.357.6404">10.3897/zookeys.357.6404</ext-link> </mixed-citation></ref><ref id="B9"><mixed-citation xmlns:xlink="http://www.w3.org/1999/xlink" xlink:type="simple"><person-group><name name-style="western"><surname>Bayartogtokh</surname><given-names>B</given-names></name><name name-style="western"><surname>Akrami</surname><given-names>MA</given-names></name></person-group> (<year>2014</year>) <article-title>The soil mite family <tp:taxon-name><tp:taxon-name-part taxon-name-part-type="family">Galumnidae</tp:taxon-name-part></tp:taxon-name> of Iran (<tp:taxon-name><tp:taxon-name-part taxon-name-part-type="subclass">Acari</tp:taxon-name-part></tp:taxon-name>: <tp:taxon-name><tp:taxon-name-part taxon-name-part-type="order">Oribatida</tp:taxon-name-part></tp:taxon-name>).</article-title> <source>J Nat Hist</source> <volume>48</volume>(<issue>15–16</issue>): <fpage>881</fpage>–<lpage>917</lpage>. doi: <ext-link xlink:type="simple" ext-link-type="doi" xlink:href="10.1080/00222933.2013.840397">10.1080/00222933.2013.840397</ext-link> </mixed-citation></ref></ref-list></tp:taxon-treatment>
